# Supplementary material for: Physical Activity Patterns of Women with a Twin Pregnancy—A Cross-Sectional Study
Source: Int J Environ Res Public Health. 2021 Jul 21;18(15):7724. doi: 10.3390/ijerph18157724 (PMC8345556; doi:10.3390/ijerph18157724)
Supplement: Supplementary file 1 [file ijerph-18-07724-s001.zip]

Archive with 1 entries (1 files):
- ijerph-1278693-supplementary.pdf
